# Supplementary material for: Sensitivity of Mass Geometry Parameters on E-Scooter Comfort: Design Guide
Source: Sensors (Basel). 2024 Jan 9;24(2):399. doi: 10.3390/s24020399 (PMC11154470; doi:10.3390/s24020399)
Supplement: Supplementary file 1 [file sensors-24-00399-s001.zip]

Archive with 1 entries (1 files):
- sensors-2784581-supplementary.pdf
